# Supplementary material for: Chromosome numbers in three species groups of freshwater flatworms increase with increasing latitude
Source: Ecol Evol. 2016 Feb 3;6(5):1420–9. doi: 10.1002/ece3.1969 (PMC4775536; doi:10.1002/ece3.1969)
Supplement: Supplementary file 3 — Table S2. Data used to analyse the coefficient of variation in chromosome numbers calculated within individuals (CV). For other variables see Table S1. [file ECE3-6-1420-s003.xls]

## Sheet: Table_S2
Species	Population	Latitude	Longitude	Chromosoms	Reproduction	CV	Annual_Mean_Temperature_[°C]	Mean_diurnal_range_[C°]	Annual Precipitation [mm]	NPP [dDM/m2/year]
Phagocata_vitta	pop_1	59.388	18.04	53.2727	asexual	0.0219963	6.9	6.4	531	910
Phagocata_vitta	pop_2	59.03	15.679	47.8917	asexual	0.0321353	6.2	7.9	605	1025
Phagocata_vitta	pop_3	59.366	15.383	48.3194	asexual	0.0837866	6	8.2	638	1015
Phagocata_vitta	pop_4	59.133	15.316	44.6667	asexual	0.0579338	6.2	8.1	617	1015
Phagocata_vitta	pop_5	59.107	15.012	44.8	asexual	0	6.1	8.2	623	1004
Phagocata_vitta	pop_6	59.275	15.213	45.1818	asexual	0.0404061	6.1	8.2	633	1015
Phagocata_vitta	pop_8	58.15	13.652	45.5	asexual	0.0562967	5.8	7.8	659	1036
Phagocata_vitta	pop_9	57.65	12.017	48.0861	asexual	0.0735526	7.6	6.5	779	1161
Phagocata_vitta	pop_10	57.434	12.15	45.5	asexual	0	7.6	6.6	797	1182
Phagocata_vitta	pop_11	56.763	12.634	43.8317	asexual	0.0413484	7.6	6.5	771	1192
Phagocata_vitta	pop_12	57.4	16.202	43.1667	asexual	0.0182321	7	6.8	535	962
Phagocata_vitta	pop_13	56.972	16.439	46.1562	asexual	0.0389032	7.6	6.5	492	962
Phagocata_vitta	pop_14	56.8	16.35	41.8906	asexual	0.0144928	7.6	6.4	493	941
Phagocata_vitta	pop_15	57.325	17.012	47.4444	asexual	0	7.5	6.2	453	847
Phagocata_vitta	pop_16	57.325	17.012	46.5208	asexual	0.0582214	7.5	6.2	453	847
Phagocata_vitta	pop_17	56.626	16.509	48.5926	asexual	0.0860853	7.5	6.3	501	941
Phagocata_vitta	pop_18	55.967	12.833	50.9833	asexual	0.0782774	7.8	6.2	671	1119
Phagocata_vitta	pop_19	55.634	13.986	53.8125	asexual	0.0188562	7.3	5.7	638	1067
Phagocata_vitta	pop_20	55.997	12.266	49	asexual	0	7.9	6.2	622	1036
Phagocata_vitta	pop_21	55.852	11.992	47.25	asexual	0.0357143	8.1	6	605	983
Phagocata_vitta	pop_22	55.383	11.59	48.4167	asexual	0.0490241	8.2	5	596	973
Phagocata_vitta	pop_23	56.833	9.849	45.5704	asexual	0.0632441	7.1	6.7	724	1130
Phagocata_vitta	pop_24	56.756	9.752	47.25	asexual	0.0714286	7.2	6.7	725	1130
Phagocata_vitta	pop_25	56.163	10.204	55.5	asexual	0.0210843	7.7	6.7	606	1025
Phagocata_vitta	pop_26	56.023	9.567	53.2583	asexual	0.0538782	7.1	6.8	761	1130
Phagocata_vitta	pop_27	55.417	9.439	57.75	asexual	0.0295783	7.5	6.6	781	1213
Phagocata_vitta	pop_28	49.876	8.68	49	asexual	0.101227	9.5	9	665	1182
Phagocata_vitta	pop_29	57.478	-4.225	42.1061	asexual	0.0797052	7.9	6.9	750	1172
Phagocata_vitta	pop_30	54.388	-2.981	33.7799	asexual	0.0844035	8.1	7	1106	1287
Phagocata_vitta	pop_31	54.1	-2.16	55.6111	asexual	0.0732402	7.5	7	1284	1192
Phagocata_vitta	pop_32	53.23	-4.13	29.2489	both	0.0374443	9.5	6	988	1391
Phagocata_vitta	pop_33	53.219	-4.131	28	sexual	0	9.3	6	1019	1391
Phagocata_vitta	pop_34	53.181	-4.212	27.3	sexual	0.0673435	9.5	5.9	986	1391
Phagocata_vitta	pop_35	53.181	-4.14	28	sexual	0	9.2	6	1048	1391
Phagocata_vitta	pop_36	53.181	-4.1563	26.25	sexual	0.0769231	9.2	5.9	1045	1391
Phagocata_vitta	pop_37	53.123	-4.014	28	sexual	0	8.2	6	1179	1391
Phagocata_vitta	pop_38	53.127	-3.948	28	sexual	0	7.3	6	1299	1307
Phagocata_vitta	pop_43	53.139	-4.001	28	sexual	0	6.1	6	1482	1391
Phagocata_vitta	pop_44	53.058	-4.223	28.6176	both	0.0224478	9.4	5.8	1026	1391
Phagocata_vitta	pop_45	51.632	-3.982	32.6426	asexual	0.082899	10	5.9	1209	1381
Phagocata_vitta	pop_46	51.698	-5.277	24.5	sexual	0	10.1	5.3	854	1433
Phagocata_vitta	pop_47	54.594	-6.931	28	not_known	0	8.1	6.6	1025	1266
Phagocata_vitta	pop_48	52.834	-8.373	28	sexual	0	8.1	7.1	1164	1339
Polycelis_felina	pop_1	56.776	9.945	25.4349	asexual	0.0776991	7.3	6.7	693	1130
Polycelis_felina	pop_2	56.163	10.204	23.3874	asexual	0.104926	7.7	6.7	606	1025
Polycelis_felina	pop_3	56.178	9.548	25.3125	asexual	0.068094	7.5	6.9	723	1130
Polycelis_felina	pop_4	56.105	9.685	24.4056	asexual	0.0459257	7.1	6.7	732	1130
Polycelis_felina	pop_5	55.965	9.393	26.221	asexual	0.0530119	7.1	6.8	804	1203
Polycelis_felina	pop_6	54.165	10.505	27	asexual	0	8.2	6.8	705	1192
Polycelis_felina	pop_7	50.658	10.792	19.92	asexual	0.187861	5.6	8.3	915	1192
Polycelis_felina	pop_9	50.5	9.933	18	both	0	6.5	9.3	1062	1224
Polycelis_felina	pop_10	51.843	5.855	23.5917	asexual	0.157623	9.5	7.6	776	1224
Polycelis_felina	pop_11	50.05	5.366	18.7765	asexual	0.107932	7.7	7.5	1121	1349
Polycelis_felina	pop_12	50.766	4.333	20	asexual	0	10	8.2	816	1266
Polycelis_felina	pop_13	47.407	8.01	18	both	0	9.3	8.1	993	1360
Polycelis_felina	pop_14	47.359	8.101	18	not_known	0	9.3	8.1	1015	1307
Polycelis_felina	pop_15	47.377	8.027	18	sexual	0	9	8	1028	1360
Polycelis_felina	pop_16	47.008	8.34	26.44	asexual	0.0370675	9.4	7.9	1117	1307
Polycelis_felina	pop_17	46.112	8.706	21	not_known	0.247436	11.5	8.8	1212	983
Polycelis_felina	pop_18	47.854	15.052	25.4405	asexual	0.0560901	6.9	9.7	914	1036
Polycelis_felina	pop_19	47.855	15.065	25.3	asexual	0.0749238	6.8	9.7	918	1036
Polycelis_felina	pop_20	47.853	15.0539	24.1429	asexual	0.123441	6.9	9.7	914	1036
Polycelis_felina	pop_21	47.866	15.046	23.8889	asexual	0.0678304	6.5	9.6	940	1036
Polycelis_felina	pop_22	47.866	15.046	24.0694	asexual	0.0905581	6.5	9.6	940	1036
Polycelis_felina	pop_23	46.367	14.109	24.0714	asexual	0.0299613	8.7	9.7	1184	1245
Polycelis_felina	pop_24	46.367	14.109	20.5	both	0.0226412	8.7	9.7	1184	1245
Polycelis_felina	pop_25	46.367	14.109	22.75	asexual	0.10404	8.7	9.7	1184	1245
Polycelis_felina	pop_26	46.29	14.203	25.6667	asexual	0.0321895	8.7	9.5	1202	1245
Polycelis_felina	pop_27	46.055	14.559	18.9167	sexual	0.0695857	10.4	9.4	1274	1297
Polycelis_felina	pop_28	45.827	14.702	25.8333	asexual	0.0150448	10.1	8.8	1326	1276
Polycelis_felina	pop_29	46.075	14.444	18	sexual	0	10.3	9.3	1276	1245
Polycelis_felina	pop_30	45.93	8.543	19.5	both	0	11.4	9.5	1125	1527
Polycelis_felina	pop_31	45.948	8.51	18	sexual	0	10.7	9.1	1149	1381
Polycelis_felina	pop_32	45.909	8.507	22.6786	asexual	0.0356764	11.5	9.6	1100	1381
Polycelis_felina	pop_33	45.885	8.533	18	sexual	0	11.5	9.7	1108	1381
Polycelis_felina	pop_34	43.368	13.622	18	both	0	14.4	7.1	757	1192
Polycelis_felina	pop_35	45.186	9.157	18	both	0	12.9	9	952	1412
Polycelis_felina	pop_37	55.718	-6.484	25.0214	asexual	0.0782615	8.4	5.7	1334	1276
Polycelis_felina	pop_38	55.736	-6.178	24.3333	asexual	0.034866	8.2	5.9	1465	1276
Polycelis_felina	pop_39	55.754	-4.632	25.3056	asexual	0.0939861	8	6.8	1359	1276
Polycelis_felina	pop_40	56.704	-3.73	22.0706	asexual	0.149139	7.5	7.2	907	1046
Polycelis_felina	pop_41	56.719	-3.77	22.7179	asexual	0.135131	7.7	7.2	891	1046
Polycelis_felina	pop_42	54.1	-2.16	25.75	asexual	0.0575015	7.5	7	1284	1192
Polycelis_felina	pop_43	54.324	-2.528	22.5	asexual	0.125	8.4	7.1	1173	1266
Polycelis_felina	pop_44	54.429	-2.961	24.7497	asexual	0.0646084	8.5	7	1026	1287
Polycelis_felina	pop_45	54.391	-2.968	25.2667	asexual	0.0684269	8	7	1120	1287
Polycelis_felina	pop_46	54.357	-2.938	25.8667	asexual	0.0254003	8.6	7	1047	1266
Polycelis_felina	pop_47	54.39	-2.995	23.75	asexual	0.203931	8.3	7	1070	1287
Polycelis_felina	pop_48	54.384	-2.967	24.8413	asexual	0.138823	8	7	1120	1287
Polycelis_felina	pop_49	53.21	-4.141	23.4	asexual	0.0677994	9.3	6	1028	1391
Polycelis_felina	pop_50	53.223	-4.166	24.4167	asexual	0.0478198	9.7	6	951	1391
Polycelis_felina	pop_52	53.181	-4.212	23.975	asexual	0.034399	9.2	5.9	1045	1391
Polycelis_felina	pop_53	53.183	-4.126	24.6759	asexual	0.099101	9.2	6	1045	1391
Polycelis_felina	pop_54	53.268	-4.104	24.5667	asexual	0.102038	9.3	6	997	1391
Polycelis_felina	pop_55	53.275	-4.092	26	asexual	0.0489898	9.5	6	955	1391
Polycelis_felina	pop_56	53.338	-4.252	24.0833	asexual	0.108583	9.3	6	973	1391
Polycelis_felina	pop_57	53.301	-4.595	24.75	asexual	0.083189	9.9	5.8	864	1370
Polycelis_felina	pop_58	53.256	-4.173	23	asexual	0.0557759	9.3	6	1021	1391
Polycelis_felina	pop_59	54.259	-6.522	24	not_known	0.0873123	8.6	6.9	953	1307
Polycelis_felina	pop_60	52.834	-8.373	27	asexual	0	8.1	7.1	1164	1339
Polycelis_felina	pop_61	52.894	-8.127	20.3016	both	0.0763365	9.3	7.2	985	1339
Crenobia_alpina	pop_1	68.212	13.809	51	asexual	0.041333	3.2	5.2	1368	837
Crenobia_alpina	pop_2	68.271	13.795	55.65	asexual	0.0547437	4.3	5.1	1314	837
Crenobia_alpina	pop_3	68.28	13.986	48.1473	asexual	0.119579	4.5	5.2	1271	837
Crenobia_alpina	pop_6	59.483	6.157	50.1667	not_known	0.144317	7	5	1895	868
Crenobia_alpina	pop_7	67.462	22.05	46.7833	asexual	0.10466	-1.5	8.7	465	554
Crenobia_alpina	pop_8	68.419	18.383	50.8667	asexual	0.0692042	-1.8	6.7	605	408
Crenobia_alpina	pop_9	68.433	18.255	42.7	asexual	0.068006	-0.4	6.7	588	408
Crenobia_alpina	pop_10	68.432	18.353	45.5	asexual	0.0888816	-0.2	6.7	552	408
Crenobia_alpina	pop_11	67.917	18.917	50.8667	asexual	0.0624976	-1	7.5	434	439
Crenobia_alpina	pop_12	67.667	17.267	49.7	asexual	0.0875819	0.3	7	783	492
Crenobia_alpina	pop_13	66.965	17.741	50.75	asexual	0.0942809	0	7.9	616	314
Crenobia_alpina	pop_14	67.033	17.367	52.6944	asexual	0.0497607	-4.8	7.6	870	377
Crenobia_alpina	pop_15	66.95	17.8	51.1583	asexual	0.110543	-2	7.9	666	502
Crenobia_alpina	pop_16	66.967	17.667	46.6667	asexual	0.101015	-0.5	7.8	646	314
Crenobia_alpina	pop_17	66.967	17.667	46.375	asexual	0.108786	-0.5	7.8	646	314
Crenobia_alpina	pop_18	63.314	12.1	44.9167	asexual	0.0607737	1.3	7.1	839	638
Crenobia_alpina	pop_19	63.526	15.353	47.8821	asexual	0.0775915	2.3	7.9	580	753
Crenobia_alpina	pop_21	63.518	15.354	47.8333	asexual	0.141421	2	7.9	588	753
Crenobia_alpina	pop_22	63.35	12.1	51.3722	asexual	0.0832764	0.4	7.1	876	638
Crenobia_alpina	pop_23	63.974	19.753	52.1111	asexual	0.069472	1.6	8.7	594	711
Crenobia_alpina	pop_24	63.539	16.479	47.3667	asexual	0.0625051	2.1	8.5	576	701
Crenobia_alpina	pop_25	62.116	12.399	54.6	asexual	0.0360269	-0.5	7.5	665	617
Crenobia_alpina	pop_27	62.18	12.409	49	asexual	0	0.1	7.6	649	617
Crenobia_alpina	pop_28	62.174	12.417	47.25	asexual	0.155408	0.1	7.5	645	617
Crenobia_alpina	pop_29	62.108	12.299	43.1667	asexual	0.0296077	0.1	7.6	634	617
Crenobia_alpina	pop_30	62.108	12.328	48.5	asexual	0.0573031	-0.9	7.6	672	617
Crenobia_alpina	pop_31	55.846	14.123	52.8889	asexual	0.0762399	7.7	5.9	601	962
Crenobia_alpina	pop_32	55.717	13.983	50.1667	asexual	0.0730297	7.4	5.8	637	1067
Crenobia_alpina	pop_33	55.725	14.109	50.1875	asexual	0.0866944	7.6	5.7	608	962
Crenobia_alpina	pop_34	55.702	14.163	50.5312	asexual	0.0789303	7.7	5.7	600	962
Crenobia_alpina	pop_35	55.611	14.241	51.3333	asexual	0.0683618	7.6	5.5	596	962
Crenobia_alpina	pop_36	55.5	13.8	53.2083	asexual	0.100008	7.7	5.8	622	1067
Crenobia_alpina	pop_37	55.517	13.9	48.875	asexual	0.143072	7.9	5.7	610	1067
Crenobia_alpina	pop_38	55.501	13.888	54.25	asexual	0.0471405	7.8	5.7	612	1067
Crenobia_alpina	pop_39	55.58	13.781	54.5611	asexual	0.0370338	7.7	5.8	633	1067
Crenobia_alpina	pop_40	55.307	14.024	53.2667	asexual	0.107857	7.9	5.6	584	941
Crenobia_alpina	pop_41	55.61	13.558	48.4167	asexual	0.0664397	7.7	5.9	661	1067
Crenobia_alpina	pop_42	55.678	13.597	54.6875	asexual	0.105803	7.9	6	647	1067
Crenobia_alpina	pop_43	55.716	13.344	47.8333	asexual	0.121843	7.9	6.1	665	1056
Crenobia_alpina	pop_44	55.933	12.983	47.25	asexual	0.0290652	7.8	6.2	670	983
Crenobia_alpina	pop_45	56.001	12.767	50.75	asexual	0.0271964	7.8	6.2	667	1119
Crenobia_alpina	pop_46	55.783	13.1	56.35	asexual	0.0529323	7.9	6.1	647	1056
Crenobia_alpina	pop_47	55.9	12.7	51.3333	asexual	0	8	6.2	646	983
Crenobia_alpina	pop_48	55.867	12.445	48.125	asexual	0.0751427	8.1	6.4	630	962
Crenobia_alpina	pop_49	55.802	12.494	53.6667	asexual	0.100592	8.2	6.4	633	962
Crenobia_alpina	pop_50	54.965	12.552	47.0556	asexual	0.0976941	8.3	5.9	555	931
Crenobia_alpina	pop_51	54.965	12.552	48.8333	asexual	0.0823106	8.3	5.9	555	931
Crenobia_alpina	pop_52	61.85	-6.775	56	asexual	0.0943401	5.2	4.3	1505	1119
Crenobia_alpina	pop_53	54.165	10.505	42	asexual	0	8.2	6.8	705	1192
Crenobia_alpina	pop_55	50.5	9.933	29.1667	both	0	6.5	9.3	1062	1224
Crenobia_alpina	pop_56	50.5	9.933	33.25	sexual	0	6.5	9.3	1062	1224
Crenobia_alpina	pop_57	50.5	9.933	42	asexual	0	6.5	9.3	1062	1224
Crenobia_alpina	pop_59	47.39	8.046	38.8111	both	0.0720827	9.3	8.1	996	1307
Crenobia_alpina	pop_60	47.008	8.34	35	asexual	0.106904	9.4	7.9	1117	1307
Crenobia_alpina	pop_61	47.055	8.346	39.0833	asexual	0.108826	9.4	7.9	1121	1307
Crenobia_alpina	pop_62	47.051	8.364	35	asexual	0	8.5	7.6	1192	1307
Crenobia_alpina	pop_63	46.954	8.223	45.85	asexual	0.0554281	5.1	6.8	1454	837
Crenobia_alpina	pop_64	46.96	7.404	38.1111	asexual	0.0968246	8.5	8.4	941	1318
Crenobia_alpina	pop_65	46.971	7.419	45.5	asexual	0.112199	8.9	8.5	905	1318
Crenobia_alpina	pop_66	47.04	9.067	30.8	both	0	9.5	8.1	1152	1203
Crenobia_alpina	pop_67	47.04	9.067	28	both	0	9.5	8.1	1152	1203
Crenobia_alpina	pop_68	46.633	8.607	28	both	0	3.9	6.5	1526	764
Crenobia_alpina	pop_69	46.53	8.605	28	both	0	6.4	7.1	1368	764
Crenobia_alpina	pop_70	47.206	11.389	28	both	0	8.1	10.2	893	858
Crenobia_alpina	pop_71	47.206	11.389	34.3636	both	0	8.1	10.2	893	858
Crenobia_alpina	pop_72	47.268	11.451	36.1667	asexual	0.195548	9.3	10.4	896	858
Crenobia_alpina	pop_73	47.317	11.383	32.0833	asexual	0.0530776	1.4	7.2	1157	858
Crenobia_alpina	pop_74	47.507	12.239	50.75	both	0.0864998	5.8	9.9	1043	1151
Crenobia_alpina	pop_75	48.161	16.221	36.75	asexual	0.0844233	8.7	9.4	686	1004
Crenobia_alpina	pop_77	47.852	15.059	42	sexual	0	6.8	9.7	918	1036
Crenobia_alpina	pop_79	47.827	15.076	42	both	0	5	9.1	1046	1036
Crenobia_alpina	pop_81	47.801	15.079	42	sexual	0	3.7	8.8	1143	1036
Crenobia_alpina	pop_82	47.854	15.052	42	sexual	0	6.9	9.7	914	1036
Crenobia_alpina	pop_84	45.968	8.653	28.4375	both	0.0785674	12	9.4	1149	983
Crenobia_alpina	pop_85	45.968	8.653	29.75	both	0	12	9.4	1149	983
Crenobia_alpina	pop_86	45.909	8.507	42	not_known	0	11.5	9.6	1100	1381
Crenobia_alpina	pop_88	56.512	-5.513	37.625	asexual	0.0294118	8.8	6.2	1780	1182
Crenobia_alpina	pop_89	57.478	-4.225	38.7333	asexual	0.10164	7.9	6.9	750	1172
Crenobia_alpina	pop_90	56.411	-3.815	36.75	both	0	7.4	7.2	1039	1192
Crenobia_alpina	pop_91	56.704	-3.73	42	both	0	7.5	7.2	907	1046
Crenobia_alpina	pop_92	56.719	-3.77	42	both	0	7.7	7.2	891	1046
Crenobia_alpina	pop_93	54.657	-3.03	35	asexual	0	6.7	7	1248	1266
Crenobia_alpina	pop_94	54.579	-3.33	48.825	asexual	0.0585088	8.2	7	1042	1266
Crenobia_alpina	pop_95	54.317	-3.083	31.85	asexual	0.162333	8.6	6.9	1020	1287
Crenobia_alpina	pop_96	54.429	-2.961	34.7812	asexual	0.162996	8.5	7	1026	1287
Crenobia_alpina	pop_97	54.391	-2.967	28	asexual	0	8	7	1120	1287
Crenobia_alpina	pop_98	54.394	-2.967	33.1333	both	0.0333087	8.5	7	1047	1287
Crenobia_alpina	pop_99	54.388	-2.981	32.6667	asexual	0.247436	8.1	7	1106	1287
Crenobia_alpina	pop_100	54.39	-2.995	33.8333	asexual	0.108253	8.3	7	1070	1287
Crenobia_alpina	pop_101	54.353	-2.941	35	both	0.2	8.6	7	1047	1266
Crenobia_alpina	pop_102	54.527	-3.018	49.7	asexual	0.115349	4.6	6.8	1611	1266
Crenobia_alpina	pop_103	54.527	-3.018	28	both	0	4.6	6.8	1611	1266
Crenobia_alpina	pop_104	54.528	-3.009	28	both	0	5	6.9	1548	1266
Crenobia_alpina	pop_106	54.1	-2.16	42	sexual	0	7.5	7	1284	1192
Crenobia_alpina	pop_107	54.1	-2.16	42	sexual	0	7.5	7	1284	1192
Crenobia_alpina	pop_108	54.1	-2.16	42	sexual	0	7.5	7	1284	1192
Crenobia_alpina	pop_111	53.23	-4.13	32.6667	asexual	0.104019	9.5	6	988	1391
Crenobia_alpina	pop_112	53.212	-4.141	40.18	asexual	0.169093	9.3	6	1028	1391
Crenobia_alpina	pop_113	53.208	-4.194	38.5	both	0	9.5	5.9	986	1391
Crenobia_alpina	pop_114	53.205	-4.141	48.2708	asexual	0.11873	9.3	6	1029	1391
Crenobia_alpina	pop_115	52.761	-4.794	43.3125	asexual	0.0587725	10	5.6	868	1391
Crenobia_alpina	pop_116	52.834	-8.373	34.7083	asexual	0.0480292	8.1	7.1	1164	1339
